# Supplementary material for: Take-off engine particle emission indices for in-service aircraft at Los Angeles International Airport
Source: Sci Data. 2017 Dec 19;4:170198. doi: 10.1038/sdata.2017.198 (PMC5744856; doi:10.1038/sdata.2017.198)
Supplement: Supplementary file 1 [file sdata2017198-isa1.zip]

Archive with 10 entries (10 files):
- i_Investigation.txt
- s_study_Moore.txt
- a_aircraft_Moore.txt
- a_temp_Moore.txt
- a_pressure_Moore.txt
- a_wind_Moore.txt
- a_CO2_Moore.txt
- a_carbonblack_Moore.txt
- a_particulate_Moore.txt
- a_CCN_Moore.txt
