# Supplementary material for: Take-off engine particle emission indices for in-service aircraft at Los Angeles International Airport
Source: Sci Data. 2017 Dec 19;4:170198. doi: 10.1038/sdata.2017.198 (PMC5744856; doi:10.1038/sdata.2017.198)
Supplement: Supplementary file 1 [file sdata2017198-isa1.zip › i_Investigation.txt]

# Investigation File generated for Scientific Data with Investigation File Authoring Tool version 0.1.0 on 27/11/2017 - This metadata file is CC0
ONTOLOGY SOURCE REFERENCE
Term Source Name	GAZ	UO	ERO	OBI	ENVO	CHEBI	CHMO	NCIT
Term Source File	http://data.bioontology.org/ontologies/GAZ	http://data.bioontology.org/ontologies/UO	http://data.bioontology.org/ontologies/ERO	http://data.bioontology.org/ontologies/OBI	http://data.bioontology.org/ontologies/ENVO	http://data.bioontology.org/ontologies/CHEBI	http://data.bioontology.org/ontologies/CHMO	http://data.bioontology.org/ontologies/NCIT
Term Source Version	$Revision: 1.512 $	unknown	2013-08-02	2014-08-18		153	releases/2014-11-20	17.06d
Term Source Description	Gazetteer	Units of Measurement Ontology	Eagle-I Research Resource Ontology	Ontology for Biomedical Investigations	Environment Ontology	Chemical Entities of Biological Interest Ontology	Chemical Methods Ontology	National Cancer Institute Thesaurus
INVESTIGATION
Investigation Identifier
Investigation Title
Investigation Description
Investigation Submission Date
Investigation Public Release Date
INVESTIGATION PUBLICATIONS
Investigation PubMed ID
Investigation Publication DOI
Investigation Publication Author List
Investigation Publication Title
Investigation Publication Status
Investigation Publication Status Term Accession Number
Investigation Publication Status Term Source REF
INVESTIGATION CONTACTS
Investigation Person Last Name
Investigation Person Mid Initials
Investigation Person First Name
Investigation Person Address
Investigation Person Phone
Investigation Person Fax
Investigation Person Email
Investigation Person Affiliation
Investigation Person Roles
Investigation Person Roles Term Accession Number
Investigation Person Roles Term Source REF
STUDY
Study Identifier	10.1038/sdata.2017.198
Study Title	Take-off engine particle emission indices for in-service aircraft at Los Angeles International Airport
Study Submission Date	18/09/2017
Study Public Release Date	19/12/2017
Study Description	http://www.nature.com/articles/sdata2017198#abstract
Study File Name	s_study_Moore.txt
Comment[Subject Keywords]	/;///;///
Comment[Manuscript Licence]	CC BY-4.0
Comment[Experimental Metadata Licence]	CC0
Comment[Supplementary Information File Name]	
Comment[Supplementary Information File Type]	x-zip-compressed
Comment[Supplementary Information File URL]	http://www.nature.com/articles/sdata2017198#supplementary-information
Comment[Data Repository]	Dryad Digital Repository
Comment[Data Record Accession]	doi:10.5061/dryad.q5qm1
Comment[Data Record URI]	https://doi.org/10.5061/dryad.q5qm1
STUDY DESIGN DESCRIPTORS
Study Design Type	data integration objective	observation design	time series design
Study Design Type Term Accession Number	ERO:0100092	OBI:0300311	OBI:0500020
Study Design Type Term Source REF	ERO	OBI	OBI
STUDY PUBLICATIONS
Study PubMed ID
Study Publication DOI
Study Publication Author List
Study Publication Title
Study Publication Status
Study Publication Status Term Accession Number
Study Publication Status Term Source REF
STUDY FACTORS
Study Factor Name	measurement date
Study Factor Type	temporal_instant
Study Factor Type Term Accession Number	http://www.ifomis.org/bfo/1.1/span#TemporalInstant
Study Factor Type Term Source REF	ERO
STUDY ASSAYS
Study Assay Measurement Type	aircraft tail number	temperature of air	pressure of air	atmospheric wind	carbon dioxide emission	carbon black nanoparticle	particulate matter	cloud condensation nucleus
Study Assay Measurement Type Term Accession Number	""	ENVO:09200001	ENVO:09200011	ENVO:01000793	ENVO:01000770	CHEBI:133602	ENVO:01000060	ENVO:01000912
Study Assay Measurement Type Term Source REF	""	ENVO	ENVO	ENVO	ENVO	CHEBI	ENVO	ENVO
Study Assay Technology Type	visual observation method	weather station	weather station	weather station	gas analysis system	spectrophotometer	Particle Count and Size Analyzer	Particle Count and Size Analyzer
Study Assay Technology Type Term Accession Number	ERO:0001322	""	""	""	ERO:0001001	CHMO:0002232	NCIT:C62330	NCIT:C62330
Study Assay Technology Type Term Source REF	ERO	""	""	""	ERO	CHMO	NCIT	NCIT
Study Assay Technology Platform	""	""	""	""	""	""	""	""
Study Assay File Name	a_aircraft_Moore.txt	a_temp_Moore.txt	a_pressure_Moore.txt	a_wind_Moore.txt	a_CO2_Moore.txt	a_carbonblack_Moore.txt	a_particulate_Moore.txt	a_CCN_Moore.txt
STUDY PROTOCOLS
Study Protocol Name	Study Site	Fuel Properties	Instrumentation and Measurement Methods	Emission Index Calculation	Ancillary Data Sets
Study Protocol Type	site	aviation fuel	measurement method	data transformation	Data Source
Study Protocol Type Term Accession Number	BFO:0000029	ENVO:00003903	ERO:0001319	OBI:0200000	NCIT:C16493
Study Protocol Type Term Source REF	ENVO	ENVO	ERO	OBI	NCIT
Study Protocol Description					
Study Protocol URI	""	""	""	""	""
Study Protocol Version					
Study Protocol Parameters Name	""	""	""	""	""
Study Protocol Parameters Name Term Accession Number	""	""	""	""	""
Study Protocol Parameters Name Term Source REF	""	""	""	""	""
Study Protocol Components Name	""	""	""	""	""
Study Protocol Components Type	""	""	""	""	""
Study Protocol Components Type Term Accession Number	""	""	""	""	""
Study Protocol Components Type Term Source REF	""	""	""	""	""
STUDY CONTACTS
Study Person Last Name	Moore	Shook	Ziemba	DiGangi	Winstead	Rauch	Jurkat	Thornhill	Crosbie	Robinson	Shingler	Anderson
Study Person First Name	Richard H.	Michael A.	Luke D.	Joshua P.	Edward L.	Bastian	Tina	Kenneth L.	Ewan C.	Claire	Taylor J.	Bruce E.
Study Person Mid Initials												
Study Person Email	richard.h.moore@nasa.gov	""	""	""	""	""	""	""	""	""	""	""
Study Person Phone												
Study Person Fax												
Study Person Address												
Study Person Affiliation	NASA Langley Research Center, Hampton, VA 23681, USA	NASA Langley Research Center, Hampton, VA 23681, USA	NASA Langley Research Center, Hampton, VA 23681, USA	NASA Langley Research Center, Hampton, VA 23681, USA	NASA Langley Research Center, Hampton, VA 23681, USA	Deutsches Zentrum für Luft- und Raumfahrt (DLR), Stuttgart 70569, Germany	Deutsches Zentrum für Luft- und Raumfahrt (DLR), Oberpfaffenhofen, 82234 Weßling, Germany	NASA Langley Research Center, Hampton, VA 23681, USA	NASA Langley Research Center, Hampton, VA 23681, USA	NASA Langley Research Center, Hampton, VA 23681, USA	NASA Langley Research Center, Hampton, VA 23681, USA	NASA Langley Research Center, Hampton, VA 23681, USA
Study Person Roles												
Study Person Roles Term Accession Number												
Study Person Roles Term Source REF												
Comment[Study Person ORCID]	0000-0003-2911-4469											
Comment[Funder]												
Comment[FundRef ID]												
Comment[Funder Term Source REF]												
Comment[Grant Identifier]												
