# Supplementary material for: Take-off engine particle emission indices for in-service aircraft at Los Angeles International Airport
Source: Sci Data. 2017 Dec 19;4:170198. doi: 10.1038/sdata.2017.198 (PMC5744856; doi:10.1038/sdata.2017.198)
Supplement: Supplementary file 1 [file sdata2017198-isa1.zip › s_study_Moore.txt]

Source Name	Characteristics[geographical location]	Term Source REF	Term Accession Number	Characteristics[environment type]	Term Source REF	Term Accession Number	Characteristics[latitude]	Unit	Term Source REF	Term Accession Number	Characteristics[longitude]	Unit	Term Source REF	Term Accession Number	Characteristics[altitude]	Unit	Term Source REF	Term Accession Number	Protocol REF	Sample Name	Factor Value[measurement date]
400-m distance downwind of the northern take-off runway of Los Angeles International Airport	City of Los Angeles	GAZ	GAZ:00169090	air	ENVO	ENVO:00002005	33.9509	degree	UO	UO:0000185	-118.398	degree	UO	UO:0000185	38	meter	UO	UO:0000008	Study Site	Emissions measurements	date
LAXFUEL				aviation fuel	ENVO	ENVO:00003903													Fuel Properties	Aircraft and engine information	date
400-m distance downwind of the northern take-off runway of Los Angeles International Airport	City of Los Angeles	GAZ	GAZ:00169090	air	ENVO	ENVO:00002005	33.9509	degree	UO	UO:0000185	-118.398	degree	UO	UO:0000185	38	meter	UO	UO:0000008	Study Site	Environmental data	date
International Civil Aviation Organization																			Ancillary Data Sets	ICAO Aircraft Engine Emissions Databank
United States Federal Aviation Administration																			Ancillary Data Sets	Aircraft Registration
