# Supplementary material for: Take-off engine particle emission indices for in-service aircraft at Los Angeles International Airport
Source: Sci Data. 2017 Dec 19;4:170198. doi: 10.1038/sdata.2017.198 (PMC5744856; doi:10.1038/sdata.2017.198)
Supplement: Supplementary file 1 [file sdata2017198-isa1.zip › a_particulate_Moore.txt]

Sample Name	Protocol REF	Assay Name	Raw Data File	Comment[Data Repository]	Comment[Data Record Accession]	Comment[Data Record URI]	Protocol REF	Derived Data File	Comment[Data Repository]	Comment[Data Record Accession]	Comment[Data Record URI]	Factor Value[measurement date]
Emissions measurements	Instrumentation and Measurement Methods	Particle number	LAX-Ground-Summary_TS_20140518_R01_thru20140525	Dryad Digital Repository	doi:10.5061/dryad.q5qm1	https://doi.org/10.5061/dryad.q5qm1	Emission Index Calculation	LAX-Ground-Summary_TP_20140518_R01_thru20140525	Dryad Digital Repository	doi:10.5061/dryad.q5qm1	https://doi.org/10.5061/dryad.q5qm1	20140518; 20140525
Emissions measurements	Instrumentation and Measurement Methods	Non-volatile particle number	LAX-Ground-Summary_TS_20140518_R01_thru20140525	Dryad Digital Repository	doi:10.5061/dryad.q5qm1	https://doi.org/10.5061/dryad.q5qm1	Emission Index Calculation	LAX-Ground-Summary_TP_20140518_R01_thru20140525	Dryad Digital Repository	doi:10.5061/dryad.q5qm1	https://doi.org/10.5061/dryad.q5qm1	20140518; 20140525
Emissions measurements	Instrumentation and Measurement Methods	Particle number and volume size distribution	LAX-Ground-Summary_TS_20140518_R01_thru20140525	Dryad Digital Repository	doi:10.5061/dryad.q5qm1	https://doi.org/10.5061/dryad.q5qm1	Emission Index Calculation	LAX-Ground-Summary_TP_20140518_R01_thru20140525	Dryad Digital Repository	doi:10.5061/dryad.q5qm1	https://doi.org/10.5061/dryad.q5qm1	20140518; 20140525
Emissions measurements	Instrumentation and Measurement Methods	Particle extinction coefficient	LAX-Ground-Summary_TS_20140518_R01_thru20140525	Dryad Digital Repository	doi:10.5061/dryad.q5qm1	https://doi.org/10.5061/dryad.q5qm1	Emission Index Calculation	LAX-Ground-Summary_TP_20140518_R01_thru20140525	Dryad Digital Repository	doi:10.5061/dryad.q5qm1	https://doi.org/10.5061/dryad.q5qm1	20140518; 20140525
